# Supplementary material for: An artificial intelligence method using FDG PET to predict treatment outcome in diffuse large B cell lymphoma patients
Source: Sci Rep. 2023 Aug 12;13:13111. doi: 10.1038/s41598-023-40218-1 (PMC10423266; doi:10.1038/s41598-023-40218-1)
Supplement: Supplementary file 1 — Supplementary Information 1. [file 41598_2023_40218_MOESM1_ESM.zip]

Archive with 21 entries (17 files):
- final/
- final/conda_dependencies.txt
- final/example_data/
- final/example_data/HO8400077.npy
- final/example_data/HO8400077_C0.prj_PET.nii
- final/example_data/HO8400077_C0.prj_VOI.nii
- final/example_data/HO8400077_cor_lesion.npy
- final/example_data/HO8400077_cor_MIPnbr.npy
- final/example_data/HO8400077_sag_lesion.npy
- final/example_data/HO8400077_sag_MIPnbr.npy
- final/example_data/HO8400077_VOI.npy
- final/Installation_manual.docx
- final/Instructions.docx
- final/model/
- final/model/model_weights.h5
- final/scripts/
- final/scripts/CNN_architecture.py
- final/scripts/CNN_functions.py
- final/scripts/MIP_generator.py
- final/scripts/MIP_preparation.py
- final/scripts/tumor_removal.py
