# Supplementary material for: An artificial intelligence method using FDG PET to predict treatment outcome in diffuse large B cell lymphoma patients
Source: Sci Rep. 2023 Aug 12;13:13111. doi: 10.1038/s41598-023-40218-1 (PMC10423266; doi:10.1038/s41598-023-40218-1)
Supplement: Supplementary file 1 — Supplementary Information 1. [file 41598_2023_40218_MOESM1_ESM.zip › final/conda_dependencies.txt]

# This file may be used to create an environment using:
# $ conda create --name <env> --file <this file>
# platform: win-64
absl-py=0.14.1=pypi_0
alabaster=0.7.12=pyhd3eb1b0_0
appdirs=1.4.4=pyhd3eb1b0_0
apptools=5.2.0=pypi_0
arrow=1.2.3=py39haa95532_1
astroid=2.14.2=py39haa95532_0
asttokens=2.0.5=pyhd3eb1b0_0
astunparse=1.6.3=pypi_0
atomicwrites=1.4.0=py_0
attrs=22.1.0=py39haa95532_0
autopep8=1.6.0=pyhd3eb1b0_1
babel=2.11.0=py39haa95532_0
backcall=0.2.0=pyhd3eb1b0_0
bcrypt=3.2.0=py39h2bbff1b_1
beautifulsoup4=4.12.0=py39haa95532_0
binaryornot=0.4.4=pyhd3eb1b0_1
black=22.6.0=py39haa95532_0
blas=1.0=mkl
bleach=4.1.0=pyhd3eb1b0_0
bottleneck=1.3.5=py39h080aedc_0
brotli=1.0.9=h2bbff1b_7
brotli-bin=1.0.9=h2bbff1b_7
brotlipy=0.7.0=py39h2bbff1b_1003
ca-certificates=2023.01.10=haa95532_0
cachetools=4.2.4=pypi_0
certifi=2022.12.7=py39haa95532_0
cffi=1.15.1=py39h2bbff1b_3
chardet=4.0.0=py39haa95532_1003
charset-normalizer=2.0.4=pyhd3eb1b0_0
clang=5.0=pypi_0
click=8.0.4=py39haa95532_0
cloudpickle=2.0.0=pyhd3eb1b0_0
colorama=0.4.6=py39haa95532_0
comm=0.1.2=py39haa95532_0
configobj=5.0.8=pypi_0
cookiecutter=1.7.3=pyhd3eb1b0_0
cryptography=39.0.1=py39h21b164f_0
cycler=0.11.0=pyhd3eb1b0_0
debugpy=1.5.1=py39hd77b12b_0
decorator=5.1.1=pyhd3eb1b0_0
defusedxml=0.7.1=pyhd3eb1b0_0
diff-match-patch=20200713=pyhd3eb1b0_0
dill=0.3.6=py39haa95532_0
docker-pycreds=0.4.0=pypi_0
docstring-to-markdown=0.11=py39haa95532_0
docutils=0.18.1=py39haa95532_3
entrypoints=0.4=py39haa95532_0
envisage=7.0.1=pypi_0
et_xmlfile=1.1.0=py39haa95532_0
executing=0.8.3=pyhd3eb1b0_0
fire=0.5.0=pypi_0
flake8=6.0.0=py39haa95532_0
flatbuffers=1.12=pypi_0
flit-core=3.8.0=py39haa95532_0
fonttools=4.25.0=pyhd3eb1b0_0
freetype=2.12.1=ha860e81_0
future=0.18.3=py39haa95532_0
gast=0.4.0=pypi_0
giflib=5.2.1=h8cc25b3_3
gitdb=4.0.10=pypi_0
gitpython=3.1.31=pypi_0
glib=2.69.1=h5dc1a3c_2
google-auth=1.35.0=pypi_0
google-auth-oauthlib=0.4.6=pypi_0
google-pasta=0.2.0=pypi_0
grpcio=1.41.0=pypi_0
gst-plugins-base=1.18.5=h9e645db_0
gstreamer=1.18.5=hd78058f_0
h5py=3.1.0=pypi_0
icc_rt=2022.1.0=h6049295_2
icu=58.2=ha925a31_3
idna=3.4=py39haa95532_0
imagesize=1.4.1=py39haa95532_0
imbalanced-learn=0.8.1=pyhd8ed1ab_0
importlib-metadata=6.0.0=py39haa95532_0
importlib_metadata=6.0.0=hd3eb1b0_0
inflection=0.5.1=py39haa95532_0
intel-openmp=2021.4.0=haa95532_3556
intervaltree=3.1.0=pyhd3eb1b0_0
ipykernel=6.19.2=py39hd4e2768_0
ipython=8.10.0=py39haa95532_0
ipython_genutils=0.2.0=pyhd3eb1b0_1
isort=5.9.3=pyhd3eb1b0_0
jaraco.classes=3.2.1=pyhd3eb1b0_0
jedi=0.18.1=py39haa95532_1
jellyfish=0.9.0=py39h2bbff1b_0
jinja2=3.1.2=py39haa95532_0
jinja2-time=0.2.0=pyhd3eb1b0_3
joblib=1.1.1=py39haa95532_0
jpeg=9e=h2bbff1b_1
jsonschema=4.17.3=py39haa95532_0
jupyter_client=7.4.9=py39haa95532_0
jupyter_core=5.3.0=py39haa95532_0
jupyterlab_pygments=0.1.2=py_0
keras=2.6.0=pypi_0
keras-preprocessing=1.1.2=pypi_0
keyring=23.13.1=py39haa95532_0
kiwisolver=1.4.4=py39hd77b12b_0
krb5=1.19.4=h5b6d351_0
lazy-object-proxy=1.6.0=py39h2bbff1b_0
lerc=3.0=hd77b12b_0
libbrotlicommon=1.0.9=h2bbff1b_7
libbrotlidec=1.0.9=h2bbff1b_7
libbrotlienc=1.0.9=h2bbff1b_7
libclang=14.0.6=default_hf4acfee_0
libclang13=14.0.6=default_h8992b79_0
libdeflate=1.17=h2bbff1b_0
libffi=3.4.2=hd77b12b_6
libiconv=1.16=h2bbff1b_2
libogg=1.3.5=h2bbff1b_1
libpng=1.6.39=h8cc25b3_0
libsodium=1.0.18=h62dcd97_0
libspatialindex=1.9.3=h6c2663c_0
libtiff=4.5.0=h6c2663c_2
libuv=1.44.2=h2bbff1b_0
libvorbis=1.3.7=he774522_0
libwebp=1.2.4=hbc33d0d_1
libwebp-base=1.2.4=h2bbff1b_1
libxml2=2.9.14=h0ad7f3c_0
libxslt=1.1.35=h2bbff1b_0
llvmlite=0.39.1=py39h23ce68f_0
lxml=4.9.1=py39h1985fb9_0
lz4-c=1.9.4=h2bbff1b_0
markdown=3.3.4=pypi_0
markupsafe=2.1.1=py39h2bbff1b_0
matplotlib=3.4.2=py39haa95532_0
matplotlib-base=3.4.2=py39h49ac443_0
matplotlib-inline=0.1.6=py39haa95532_0
mayavi=4.8.1=pypi_0
mccabe=0.7.0=pyhd3eb1b0_0
medmnist=2.1.0=pypi_0
mistune=0.8.4=py39h2bbff1b_1000
mkl=2021.4.0=haa95532_640
mkl-service=2.4.0=py39h2bbff1b_0
mkl_fft=1.3.1=py39h277e83a_0
mkl_random=1.2.2=py39hf11a4ad_0
monai=1.1.0=pyhd8ed1ab_0
more-itertools=8.12.0=pyhd3eb1b0_0
msgpack=1.0.5=pypi_0
munkres=1.1.4=py_0
mypy_extensions=0.4.3=py39haa95532_1
nbclient=0.5.13=py39haa95532_0
nbconvert=6.5.4=py39haa95532_0
nbformat=5.7.0=py39haa95532_0
nest-asyncio=1.5.6=py39haa95532_0
nibabel=3.2.1=pypi_0
ninja=1.10.2=haa95532_5
ninja-base=1.10.2=h6d14046_5
numba=0.56.4=py39hf11a4ad_0
numexpr=2.8.4=py39h5b0cc5e_0
numpy=1.19.5=pypi_0
numpy-base=1.23.5=py39h4da318b_0
numpydoc=1.5.0=py39haa95532_0
oauthlib=3.1.1=pypi_0
opencv-python=4.5.5.62=pypi_0
openpyxl=3.0.9=pyhd3eb1b0_0
openssl=1.1.1t=h2bbff1b_0
opt-einsum=3.3.0=pypi_0
packaging=23.0=py39haa95532_0
pandas=1.3.3=py39h6214cd6_0
pandocfilters=1.5.0=pyhd3eb1b0_0
paramiko=2.8.1=pyhd3eb1b0_0
parso=0.8.3=pyhd3eb1b0_0
pathspec=0.10.3=py39haa95532_0
pathtools=0.1.2=pypi_0
patsy=0.5.3=py39haa95532_0
pcre=8.45=hd77b12b_0
pexpect=4.8.0=pyhd3eb1b0_3
pickleshare=0.7.5=pyhd3eb1b0_1003
pillow=8.4.0=pypi_0
pip=23.0.1=py39haa95532_0
platformdirs=2.5.2=py39haa95532_0
plotly=5.6.0=pypi_0
plotly-express=0.4.0=pypi_0
pluggy=1.0.0=py39haa95532_1
ply=3.11=py39haa95532_0
pooch=1.4.0=pyhd3eb1b0_0
poyo=0.5.0=pyhd3eb1b0_0
prompt-toolkit=3.0.36=py39haa95532_0
protobuf=3.20.3=pypi_0
psutil=5.9.0=py39h2bbff1b_0
ptyprocess=0.7.0=pyhd3eb1b0_2
pure_eval=0.2.2=pyhd3eb1b0_0
pyasn1=0.4.8=pypi_0
pyasn1-modules=0.2.8=pypi_0
pycodestyle=2.10.0=py39haa95532_0
pycparser=2.21=pyhd3eb1b0_0
pycrs=1.0.2=pypi_0
pydicom=2.2.2=pypi_0
pydocstyle=6.3.0=py39haa95532_0
pyface=7.4.4=pypi_0
pyflakes=3.0.1=py39haa95532_0
pygments=2.11.2=pyhd3eb1b0_0
pylint=2.16.2=py39haa95532_0
pylint-venv=2.3.0=py39haa95532_0
pyls-spyder=0.4.0=pyhd3eb1b0_0
pynacl=1.5.0=py39h8cc25b3_0
pyopenssl=23.0.0=py39haa95532_0
pyparsing=3.0.9=py39haa95532_0
pyqt=5.15.7=py39hd77b12b_0
pyqt5-qt5=5.15.2=pypi_0
pyqt5-sip=12.11.1=pypi_0
pyqtwebengine=5.15.7=py39hd77b12b_0
pyrsistent=0.18.0=py39h196d8e1_0
pysimplegui=4.55.1=pypi_0
pysocks=1.7.1=py39haa95532_0
python=3.9.16=h6244533_2
python-dateutil=2.8.2=pyhd3eb1b0_0
python-fastjsonschema=2.16.2=py39haa95532_0
python-lsp-black=1.2.1=py39haa95532_0
python-lsp-jsonrpc=1.0.0=pyhd3eb1b0_0
python-lsp-server=1.7.1=py39haa95532_0
python-slugify=5.0.2=pyhd3eb1b0_0
python_abi=3.9=2_cp39
pytoolconfig=1.2.5=py39haa95532_1
pytorch=1.12.1=cpu_py39h5e1f01c_1
pytz=2022.7=py39haa95532_0
pywin32=305=py39h2bbff1b_0
pywin32-ctypes=0.2.0=py39haa95532_1000
pyyaml=6.0=py39h2bbff1b_1
pyzmq=23.2.0=py39hd77b12b_0
qdarkstyle=3.0.2=pyhd3eb1b0_0
qstylizer=0.2.2=py39haa95532_0
qt-main=5.15.2=he8e5bd7_8
qt-webengine=5.15.9=hb9a9bb5_5
qtawesome=1.2.2=py39haa95532_0
qtconsole=5.4.0=py39haa95532_0
qtpy=2.2.0=py39haa95532_0
qtwebkit=5.212=h3ad3cdb_4
requests=2.28.1=py39haa95532_1
requests-oauthlib=1.3.0=pypi_0
rope=1.7.0=py39haa95532_0
rsa=4.7.2=pypi_0
rtree=1.0.1=py39h2eaa2aa_0
scikit-learn=1.0.1=py39hf11a4ad_0
scipy=1.10.0=py39h321e85e_1
seaborn=0.11.2=pyhd3eb1b0_0
sentry-sdk=1.15.0=pypi_0
setproctitle=1.3.2=pypi_0
setuptools=65.6.3=py39haa95532_0
shap=0.40.0=py39h2e25243_1
sip=6.6.2=py39hd77b12b_0
six=1.15.0=pypi_0
slicer=0.0.7=pyhd3eb1b0_0
smmap=5.0.0=pypi_0
snowballstemmer=2.2.0=pyhd3eb1b0_0
sortedcontainers=2.4.0=pyhd3eb1b0_0
soupsieve=2.4=py39haa95532_0
sphinx=5.0.2=py39haa95532_0
sphinxcontrib-applehelp=1.0.2=pyhd3eb1b0_0
sphinxcontrib-devhelp=1.0.2=pyhd3eb1b0_0
sphinxcontrib-htmlhelp=2.0.0=pyhd3eb1b0_0
sphinxcontrib-jsmath=1.0.1=pyhd3eb1b0_0
sphinxcontrib-qthelp=1.0.3=pyhd3eb1b0_0
sphinxcontrib-serializinghtml=1.1.5=pyhd3eb1b0_0
spyder=5.4.2=py39haa95532_0
spyder-kernels=2.4.2=py39haa95532_0
sqlite=3.41.1=h2bbff1b_0
stack_data=0.2.0=pyhd3eb1b0_0
statsmodels=0.12.2=py39h2bbff1b_0
tbb=2021.8.0=h59b6b97_0
tenacity=8.0.1=pypi_0
tensorboard=2.6.0=pypi_0
tensorboard-data-server=0.6.1=pypi_0
tensorboard-plugin-wit=1.8.0=pypi_0
tensorflow=2.6.0=pypi_0
tensorflow-estimator=2.6.0=pypi_0
termcolor=1.1.0=pypi_0
text-unidecode=1.3=pyhd3eb1b0_0
textdistance=4.2.1=pyhd3eb1b0_0
threadpoolctl=2.2.0=pyh0d69192_0
three-merge=0.1.1=pyhd3eb1b0_0
tinycss2=1.2.1=py39haa95532_0
tk=8.6.12=h2bbff1b_0
toml=0.10.2=pyhd3eb1b0_0
tomli=2.0.1=py39haa95532_0
tomlkit=0.11.1=py39haa95532_0
torch=1.13.1=pypi_0
torchvision=0.14.1=pypi_0
tornado=6.2=py39h2bbff1b_0
tqdm=4.65.0=py39hd4e2768_0
traitlets=5.7.1=py39haa95532_0
traits=6.4.1=pypi_0
traitsui=7.4.3=pypi_0
typing-extensions=3.7.4.3=pypi_0
typing_extensions=4.4.0=py39haa95532_0
tzdata=2023c=h04d1e81_0
ujson=5.4.0=py39hd77b12b_0
unidecode=1.2.0=pyhd3eb1b0_0
urllib3=1.26.15=py39haa95532_0
vc=14.2=h21ff451_1
vs2015_runtime=14.27.29016=h5e58377_2
vtk=9.2.6=pypi_0
wandb=0.13.10=pypi_0
watchdog=2.1.6=py39haa95532_0
wcwidth=0.2.5=pyhd3eb1b0_0
webencodings=0.5.1=py39haa95532_1
werkzeug=2.0.2=pypi_0
whatthepatch=1.0.2=py39haa95532_0
wheel=0.38.4=py39haa95532_0
win_inet_pton=1.1.0=py39haa95532_0
wincertstore=0.2=py39haa95532_2
wrapt=1.14.1=py39h2bbff1b_0
xlsxwriter=3.0.1=pyhd3eb1b0_0
xz=5.2.10=h8cc25b3_1
yaml=0.2.5=he774522_0
yapf=0.31.0=pyhd3eb1b0_0
zeromq=4.3.4=hd77b12b_0
zipp=3.11.0=py39haa95532_0
zlib=1.2.13=h8cc25b3_0
zstd=1.5.4=hd43e919_0
