# Supplementary material for: An artificial intelligence method using FDG PET to predict treatment outcome in diffuse large B cell lymphoma patients
Source: Sci Rep. 2023 Aug 12;13:13111. doi: 10.1038/s41598-023-40218-1 (PMC10423266; doi:10.1038/s41598-023-40218-1)
Supplement: Supplementary file 1 — Supplementary Information 1. [file 41598_2023_40218_MOESM1_ESM.zip › final/scripts/CNN_architecture.py]

import os
import numpy as np
import random
import pandas as pd
import tensorflow as tf
from tensorflow.keras.models import Model
from tensorflow.keras.layers import Conv2D, concatenate, MaxPooling2D, Flatten, Dense, BatchNormalization, Dropout, Activation, GlobalAveragePooling2D, GlobalMaxPooling2D, Input, SpatialDropout2D
from tensorflow.keras.optimizers import Adam


#%% CONFIGURATIONS

config_vois = dict(
    epochs = 200,
    learning_rate = 0.00005,
    lr_decay = 0.00001,
    loss_fn = 'categorical_crossentropy',
    metrics = ['categorical_accuracy'],
    dropout = 0.3,
    batch_size = 42
)


config = dict(
    epochs = 300,
    learning_rate = 0.00005,
    lr_decay = 0.00001,
    loss_fn = 'categorical_crossentropy',
    metrics = ['categorical_accuracy'],
    dropout = 0.3,
    batch_size = 42
)


#%% CNN DESIGN
def CNN(input_imgs, dropout): 

    classifier = Conv2D(16, (12,12), activation = 'relu', padding = 'valid', data_format = 'channels_last')(input_imgs) 
    classifier = SpatialDropout2D(dropout)(classifier)
    classifier = MaxPooling2D((3,3))(classifier)
    
    # Second convolution layer
    classifier = Conv2D(32, (9,9), activation = 'relu', padding = 'valid')(classifier)
    classifier = SpatialDropout2D(dropout)(classifier)
    classifier = MaxPooling2D((3,3))(classifier)
    
    # Third conv layer
    classifier = Conv2D(64, (6,6), activation = 'relu', padding = 'valid')(classifier)
    classifier = SpatialDropout2D(dropout)(classifier)
    classifier = MaxPooling2D((2,2))(classifier)
    
    # Fourth conv layer
    classifier = Conv2D(128, (3,3), activation = 'relu', padding = 'valid')(classifier)
    classifier = SpatialDropout2D(dropout)(classifier)

    # Flatten the layers
    classifier = GlobalAveragePooling2D()(classifier)

    return classifier


# Set up the classifier with the learning rate
def create_classifier(dropout):
    
    input_cor_imgs = Input(shape = (275, 200, 1))
    input_sag_imgs = Input(shape = (275, 200, 1)) 

    cnn_coronal = CNN(input_cor_imgs, dropout)
    cnn_sagittal = CNN(input_sag_imgs, dropout)

    combined_input = concatenate([cnn_coronal, cnn_sagittal])
    classifier = Dense(2, activation = 'softmax')(combined_input)
    classifier = Model(inputs = [input_cor_imgs, input_sag_imgs], outputs = classifier)


    adam = Adam(lr = config['learning_rate'], decay = config['lr_decay'], beta_1 = 0.9, beta_2 = 0.999, epsilon = 10e-8)
    classifier.compile(optimizer = adam, loss = config['loss_fn'], metrics = config['metrics'])
    
    return classifier
