# Supplementary material for: An artificial intelligence method using FDG PET to predict treatment outcome in diffuse large B cell lymphoma patients
Source: Sci Rep. 2023 Aug 12;13:13111. doi: 10.1038/s41598-023-40218-1 (PMC10423266; doi:10.1038/s41598-023-40218-1)
Supplement: Supplementary file 1 — Supplementary Information 1. [file 41598_2023_40218_MOESM1_ESM.zip › final/scripts/CNN_functions.py]

import numpy as np
import pandas as pd
import matplotlib.pyplot as plt
import nibabel as nib
import nibabel.processing
from scipy import ndimage
import os
import fnmatch
from skimage import morphology


#function to preprocess niftii file of PET scan and convert to numpy
def scan_preprocessing(aff_scan):
    scan = nib.processing.conform(aff_scan, voxel_size=(4, 4, 4), out_shape=(200, 200, 275),
                                  order=0)  # change voxel size to 4x4x4 and keep image size
    scan = scan.get_fdata()
    scan_norm = scan / 40  # fixed max intensity
    scan_norm = np.array(scan_norm)
    scan_flip = np.flip(scan_norm, 2)  # adjust orientation
    scan_rot = np.swapaxes(scan_flip, 2, 0)
    return scan_rot


#function to preprocess niftii file of PET scan containing only VOI info and convert to numpy
def voi_preprocessing(aff_scan, aff_voi):
    scan = nib.processing.conform(aff_scan, voxel_size=(4, 4, 4), out_shape=(200, 200, 275),
                                  order=0)  # change voxel size to 4x4x4 and keep image size
    scan = scan.get_fdata()
    scan_norm = scan / 40
    scan_norm = np.array(scan_norm)

    voi = nib.processing.conform(aff_voi, voxel_size=(4, 4, 4), out_shape=(200, 200, 275),
                                 order=1)  # change voxel size to 4x4x4 and keep image size
    voi = voi.get_fdata()
    voi_mask0 = voi > 0
    voi_final = np.where(voi_mask0 == True, scan_norm, 0)
    voi_flip = np.flip(voi_final, 2)
    voi_rot = np.swapaxes(voi_flip, 2, 0)
    return voi_rot


def seed_selection(cor_value, img): # look for a seed (we will use the axis that runs through the middle of coronal view, up to voxel 80)
    brainseeds = img[0:cor_value, 100]
    seed_idx = np.where(brainseeds == np.max(brainseeds))[0][0]  # with high probability the seed with max value along this axis will be located in the brain
    return seed_idx


def get_nbhd(pt, checked, dims):
    nbhd = []

    if (pt[0] > 0) and not checked[pt[0]-1, pt[1]]:
        nbhd.append((pt[0]-1, pt[1]))
    if (pt[1] > 0) and not checked[pt[0], pt[1]-1]:
        nbhd.append((pt[0], pt[1]-1))

    if (pt[0] < dims[0]-1) and not checked[pt[0]+1, pt[1]]:
        nbhd.append((pt[0]+1, pt[1]))
    if (pt[1] < dims[1]-1) and not checked[pt[0], pt[1]+1]:
        nbhd.append((pt[0], pt[1]+1))

    return nbhd


def grow(img, seed, SUV):
    """
    img: ndarray, ndim=3
        An image volume.

    seed: tuple, len=3
        Region growing starts from this point.

    t: int
        The image neighborhood radius for the inclusion criteria.
    """
    seg = np.zeros(img.shape, dtype=np.bool)
    checked = np.zeros_like(seg)

    seg[seed] = True
    checked[seed] = True
    needs_check = get_nbhd(seed, checked, img.shape)

    while len(needs_check) > 0:
        pt = needs_check.pop()

        # Its possible that the point was already checked and was
        # put in the needs_check stack multiple times.
        if checked[pt]: continue

        checked[pt] = True

        if img[pt] >= SUV:
            # Include the voxel in the segmentation and
            # add its neighbors to be checked.
            seg[pt] = True
            needs_check += get_nbhd(pt, checked, img.shape)

    return seg

#this is a very simple code to mask the lesions (based on a threshold) in order to prevent
#the brain segmentation from removing the brain nearby lesions
def generate_lesion_mask(img, threshold):
    threshold_scan = np.where(img < threshold, 0, img)
    return threshold_scan

def finalize_brain_segmentation(suv_value, max_intensity, img, seg, savefile_mips, patient_ID):
    brain_mask0 = img * seg  # convert boolean mask to array
    brain_mask = brain_mask0 > suv_value  # generating mask
    brain_mask_fill = ndimage.binary_fill_holes(brain_mask).astype(int)  # fill in holes
    brain_mask_close = morphology.binary_closing(brain_mask_fill, np.ones((9,9)))  # fill holes even more
    brain_mask_dilate = ndimage.binary_dilation(input=brain_mask_close, iterations=1).astype(int)

    # we will also generate lesions masks with thresholds to remove lesions near the brain
    # that might have been caught in the segmentation
    # how to select threshold: we want to threshold out the brain so we track max value of brain mask
    if np.max(brain_mask0) >= 10 / max_intensity:
        thr = 20 / max_intensity
    else:
        thr = 10 / max_intensity
    lesion_mask = generate_lesion_mask(img, thr)
    lesion_mask = lesion_mask > thr
    lesion_dilate = ndimage.binary_dilation(input=lesion_mask, iterations=2).astype(int)

    brain_lesion = brain_mask_dilate * lesion_dilate  # multiply to identify common region
    final_seg = brain_mask_dilate - brain_lesion  # subtract common region which is lesion in brain
    mip_final = np.where(final_seg == 0, img, 0)  # mask the scan

    savefile_p = savefile_mips + patient_ID + '_MIPnbr.npy'
    np.save(savefile_p, mip_final)
    return mip_final
