# Supplementary material for: An artificial intelligence method using FDG PET to predict treatment outcome in diffuse large B cell lymphoma patients
Source: Sci Rep. 2023 Aug 12;13:13111. doi: 10.1038/s41598-023-40218-1 (PMC10423266; doi:10.1038/s41598-023-40218-1)
Supplement: Supplementary file 1 — Supplementary Information 1. [file 41598_2023_40218_MOESM1_ESM.zip › final/scripts/MIP_generator.py]

# -*- coding: utf-8 -*-
"""
Created on Thu Mar 30 09:50:35 2023

@author: m.ferrandezferrandez
"""

import numpy as np
import pandas as pd
import os
import pandas as pd # data analysis
import matplotlib.pyplot as plt
import os
import nibabel as nib
import nibabel.processing
import fnmatch
from scipy import ndimage

if __name__ == '__main__':
    # load data management sheet
    data_petal = 'M:\DelphineWesseling\PETAL\PETAL_data'
    id_petal = '\PETAL00002'
    file_petal = '\PETAL00002_C0.acc.prj_PET.nii'
    img_path = data_petal + id_petal + file_petal

    aff_scan = nib.load(img_path) #load scan
    scan = nib.processing.conform(aff_scan, voxel_size = (4,4,4), out_shape = (200,200,275), order = 0) #change voxel size to 4x4x4 and keep image size
    scan = scan.get_fdata() #fetch data
    scan_flip = np.flip(scan, 2) #adjust orientation
    scan_rot = np.swapaxes(scan_flip, 2, 0)


    #visualize some slices
    fig, axes = plt.subplots(ncols=3, sharex=True, sharey=True,
                             figsize=(8, 4))

    axes[0].imshow(1-scan_rot[:, 100], cmap=plt.cm.gray)
    axes[0].set_title('coronal view, slice 100')

    axes[1].imshow(1-scan_rot[100], cmap=plt.cm.gray)
    axes[1].set_title('axial view, slice 100')

    axes[2].imshow(1-scan_rot[:,:,100], cmap=plt.cm.gray)
    axes[2].set_title('sagittal view, slice 100')

    for ax in axes:
        ax.axis('off')

    plt.tight_layout()
    plt.show()

    scan1 = np.load('M:\\Fysisch\\Fysica\\MariaFerrandez\\3DCNN\\HOVON\\numpy\\scans_resized\\HO8400111.npy')

    #visualize some slices
    fig, axes = plt.subplots(ncols=3, sharex=True, sharey=True,
                             figsize=(8, 4))

    axes[0].imshow(1-scan1[:, 100], cmap=plt.cm.gray)
    axes[0].set_title('coronal view, slice 100')

    axes[1].imshow(1-scan1[100], cmap=plt.cm.gray)
    axes[1].set_title('axial view, slice 100')

    axes[2].imshow(1-scan1[:,:,100], cmap=plt.cm.gray)
    axes[2].set_title('sagittal view, slice 100')

    for ax in axes:
        ax.axis('off')

    plt.tight_layout()
    plt.show()

    ######THINGS TO CONSIDER FOR MIP GENERATION:
    #if using non transformed scans, shapes will differ per scan
    #if using transformed scans, following will apply:
    scan_rot[0] #this is the axial view, which shape is 200x200 (there are 275 axial slices)
    cor_100 = scan_rot[:,100] #this is slice 100 in coronal view, shape is 275x200 (there are 200 coronal slices)
    cor_100[0] #this is first row in this coronal slice, 200 pixel values
    cor_100[:,0] # this is first column in this coronal slice, 275 values

#%%%%%%
### CORONAL MIP

def coronal_MIP(scan): 
    coronal_MIP = np.zeros((275, 200)) #MIP of zeros
    for x in range(0, coronal_MIP.shape[0]):
        for y in range(0, coronal_MIP.shape[1]):
            pixel_cor = []
            for slice_id in range(len(scan[0])):  
                cor_slice = scan[:, slice_id] #we take one slice across coronal view
                pixel_value = cor_slice[x,y] # identifying specific pixel
                pixel_cor.append(pixel_value) #save value
    
            pixel_cor = np.array(pixel_cor)
            pixel_max = np.max(pixel_cor)
            coronal_MIP[x,y] = pixel_max
    
    return coronal_MIP

#%%

### SAGITTAL MIP
def sagittal_MIP(scan):
    sagittal_MIP = np.zeros((275, 200)) #MIP of zeros
    for x in range(0, sagittal_MIP.shape[0]):
        for y in range(0, sagittal_MIP.shape[1]):
            pixel_sag = []
            for slice_id in range(len(scan[0])):  
                sag_slice = scan[:, :, slice_id] #we take one slice across sagittal view
                pixel_value = sag_slice[x,y] # identifying specific pixel
                pixel_sag.append(pixel_value) #save value
    
            pixel_sag = np.array(pixel_sag)
            pixel_max = np.max(pixel_sag)
            sagittal_MIP[x,y] = pixel_max

    return sagittal_MIP

#%%%%%%%%%%%%%

if __name__ == '__main__':

    # load actual MIP
    data_petal = 'M:\DelphineWesseling\PETAL\PETAL_data'
    id_petal = '\PETAL00002'
    file_petal = '\PETAL00002_C0.acc.prj_CORMIP_PET.nii'
    img_path = data_petal + id_petal + file_petal

    mip = nib.load(img_path)
    mip = mip.get_fdata()
    mip_flip = np.rot90(mip)


    #visualize
    fig, axes = plt.subplots(ncols=3, sharex=True, sharey=True,
                             figsize=(8, 4))

    axes[0].imshow(1-scan_rot[:, 100], cmap=plt.cm.gray)
    axes[0].set_title('coronal view, slice 100')

    axes[1].imshow(1-coronal_MIP, cmap=plt.cm.gray)
    axes[1].set_title('generated MIP')

    axes[2].imshow(1-mip_flip, cmap=plt.cm.gray)
    axes[2].set_title('actual MIP')

    for ax in axes:
        ax.axis('off')

    plt.tight_layout()
    plt.show()


def coronal_MIP_nbr(scan):
    coronal_MIP = np.zeros((275, 200))  # MIP of zeros
    for x in range(0, coronal_MIP.shape[0]):
        for y in range(0, coronal_MIP.shape[1]):
            pixel_cor = []
            for slice_id in range(len(scan[0])):
                cor_slice = scan[:, slice_id]  # we take one slice across coronal view
                pixel_value = cor_slice[x, y]  # identifying specific pixel
                pixel_cor.append(pixel_value)  # save value

            pixel_cor = np.array(pixel_cor)
            pixel_max = np.max(pixel_cor)
            coronal_MIP[x, y] = pixel_max

    return coronal_MIP
