# Supplementary material for: An artificial intelligence method using FDG PET to predict treatment outcome in diffuse large B cell lymphoma patients
Source: Sci Rep. 2023 Aug 12;13:13111. doi: 10.1038/s41598-023-40218-1 (PMC10423266; doi:10.1038/s41598-023-40218-1)
Supplement: Supplementary file 1 — Supplementary Information 1. [file 41598_2023_40218_MOESM1_ESM.zip › final/scripts/MIP_preparation.py]

import numpy as np
import pandas as pd
import os
import matplotlib.pyplot as plt
import nibabel as nib
import nibabel.processing
import fnmatch
from scipy import ndimage
from skimage import morphology


import sys
sys.path.append('M:\\Fysisch\\Fysica\\MariaFerrandez\\CNN_Delphine\\Manuscript\\Scientific Reports\\zip_file_code\\') #path to scripts
from CNN_functions import scan_preprocessing, voi_preprocessing, seed_selection, get_nbhd, grow, finalize_brain_segmentation
from MIP_generator import coronal_MIP, sagittal_MIP


#%% Load scan and preprocess:
#adjust size to (200, 200, 275), voxel size to (4,4,4) and normalize by maximum intensity value (40)

scan_nifti = nib.load('M:\\Fysisch\\Fysica\\MariaFerrandez\\CNN_Delphine\\Manuscript\\Scientific Reports\\zip_file_code\\077\\HO8400077_C0.prj_PET.nii')

patient_ID = 'HO8400077'
scan_numpy = scan_preprocessing(scan_nifti)
np.save('...\\HO8400077.npy', scan_numpy)

#%% Load voi and preprocess:
voi_nifti = nib.load('...\\HO8400077_C0.prj_VOI.nii')
voi_numpy = voi_preprocessing(scan_nifti, voi_nifti)
np.save('...\\HO8400077_VOI.npy', scan_numpy)

#%% Generate MIPs
scan_numpy = np.load('...\\HO8400077.npy')
voi_numpy = np.load('...\\HO8400077_VOI.npy')

cormip = coronal_MIP(scan_numpy)
sagmip = sagittal_MIP(scan_numpy)

cormip_lesion = coronal_MIP(voi_numpy)
sagmip_lesion = sagittal_MIP(voi_numpy)


# plot MIPs
fig, (ax1, ax2) = plt.subplots(1, 2, figsize=(12, 6))
ax1.imshow(1 - cormip, cmap=plt.cm.gray)
ax1.set_title('coronal view ' + str(patient_ID))
ax2.imshow(1 - sagmip, cmap=plt.cm.gray)
ax2.set_title('sagittal view ' + str(patient_ID))
plt.show()


#%% Brain Segmentation of MIPs
#seed selection
seedcor_idx = seed_selection(70, cormip)
seed_cor = (seedcor_idx, 100)

#select threshold
SUV = 4 / 41  # this is our threshold SUV value (we can also try with 2.5 and 2)
segcor = grow(cormip, seed_cor, SUV)  # function for seed growing, generates boolean mask
segsag = grow(sagmip, seed_cor, SUV)

savefile_mips_cor = 'M:\\Fysisch\\Fysica\\MariaFerrandez\\CNN_Delphine\\Manuscript\\Scientific Reports\\zip_file_code\\' #location to save file
patient_ID_cor = 'HO8400077_cor'
cormip_final = finalize_brain_segmentation(suv_value = SUV, max_intensity=40, img=cormip,
                                                     seg=segcor, savefile_mips=savefile_mips_cor, patient_ID = patient_ID_cor)

savefile_mips_sag = 'M:\\Fysisch\\Fysica\\MariaFerrandez\\CNN_Delphine\\Manuscript\\Scientific Reports\\zip_file_code\\' #location to save file
patient_ID_sag = 'HO8400077_sag'
sagmip_final = finalize_brain_segmentation(suv_value=SUV, max_intensity=40, img=sagmip,
                                                        seg=segsag, savefile_mips=savefile_mips_sag, patient_ID = patient_ID_sag)


# plot final MIPs without brain
fig, (ax1, ax2) = plt.subplots(1, 2, figsize=(12, 6))
ax1.imshow(1 - cormip_final, cmap=plt.cm.gray)
ax1.set_title('coronal view ' + str(patient_ID))
ax2.imshow(1 - sagmip_final, cmap=plt.cm.gray)
ax2.set_title('sagittal view ' + str(patient_ID))
plt.show()
