# Supplementary material for: An artificial intelligence method using FDG PET to predict treatment outcome in diffuse large B cell lymphoma patients
Source: Sci Rep. 2023 Aug 12;13:13111. doi: 10.1038/s41598-023-40218-1 (PMC10423266; doi:10.1038/s41598-023-40218-1)
Supplement: Supplementary file 1 — Supplementary Information 1. [file 41598_2023_40218_MOESM1_ESM.zip › final/scripts/tumor_removal.py]

import numpy as np
import pickle
import os
import nibabel as nib
import pandas as pd # data analysis
from tensorflow.keras.models import load_model
from sklearn.utils import shuffle
import sklearn
import matplotlib.pyplot as plt

# load coronal and sagittal mips generated after removing brain without using any masks
#load npy data generated earlier
cormip_nbr = np.load(r'...\\HO8400077_cor_MIPnbr.npy', allow_pickle = True)
sagmip_nbr = np.load(r'...\\HO8400077_sag_MIPnbr.npy', allow_pickle = True)

cor_lesion = np.load(r'...\\HO8400077_cor_lesion.npy', allow_pickle = True)
sag_lesion = np.load(r'...\\HO8400077_sag_lesion.npy', allow_pickle = True)


#function to remove tumor (subtract lesion mask from original image)
def tumor_removal(cor_MIP, COR_lesion):
    dilate_mask = np.zeros(COR_lesion.shape, dtype=float)
    for x in range(len(COR_lesion)-1):
        for y in range(len(COR_lesion[0])-1):
            dilate_mask[x][y] = COR_lesion[x][y]
            if COR_lesion[x-1][y-1] == 0:
                dilate_mask[x-1][y-1] = COR_lesion[x][y]
            elif COR_lesion[x-1][y] == 0:
                dilate_mask[x-1][y] = COR_lesion[x][y]
            elif COR_lesion[x][y-1] == 0:
                dilate_mask[x][y-1] = COR_lesion[x][y]
            if COR_lesion[x+1][y+1] == 0:
                dilate_mask[x+1][y+1] = COR_lesion[x][y]
            elif COR_lesion[x+1][y] == 0:
                dilate_mask[x+1][y] = COR_lesion[x][y]
            elif COR_lesion[x][y+1] == 0:
                dilate_mask[x+1][y] = COR_lesion[x][y]
    
    # we loop through the coronal image and we replace the voxels in lesion mask by 0
    COR_wo_tumor = np.zeros(cor_MIP.shape, dtype=float)
    for x in range(len(cor_MIP)):
        for y in range(len(cor_MIP[0])):
            if dilate_mask[x][y] == 0:
                 COR_wo_tumor[x][y] = cor_MIP[x][y]
            elif dilate_mask[x][y] != 0:
                COR_image_nonzero = cor_MIP[np.where(cor_MIP!=0)]
                COR_wo_tumor[x][y] = np.average(COR_image_nonzero) #if we want to replace by average of non zero values
                    #COR_wo_tumor[x][y] = 0 #if we want to replace by 0
    return COR_wo_tumor


cor_MIP_masked = tumor_removal(cormip_nbr, cor_lesion)
sag_MIP_masked = tumor_removal(sagmip_nbr, sag_lesion)


#%%load CNN model and predict on MIPs
my_model = load_model('...')

# add dimension
cormip_nbr_ = cormip_nbr[:, :, np.newaxis]
cormip_nbr_ = np.expand_dims(cormip_nbr, axis=0)
sagmip_nbr_ = sagmip_nbr[:, :, np.newaxis]
sagmip_nbr_ = np.expand_dims(sagmip_nbr, axis=0)

pred = my_model.predict([cormip_nbr_, sagmip_nbr_])
pred_C0_MIP = pred[:, 0] #probability of TTP0
pred_C1_MIP = pred[:, 1] #probability of TTP1

#predict on masked MIPs
# add dimension
cor_MIP_masked_ = cor_MIP_masked[:, :, np.newaxis]
cor_MIP_masked_ = np.expand_dims(cor_MIP_masked_, axis=0)
sag_MIP_masked_ = sag_MIP_masked[:, :, np.newaxis]
sag_MIP_masked_ = np.expand_dims(sag_MIP_masked_, axis=0)

pred_masked = my_model.predict([cor_MIP_masked_, sag_MIP_masked_])
pred_C0_masked = pred_masked[:, 0]
pred_C1_masked = pred_masked[:, 1]


fig, (ax1, ax2) = plt.subplots(1,2, figsize = (12, 6))
ax1.imshow(1 - cormip_nbr, 'gray')
ax1.set_title('Coronal MIP: prediction ' + str(pred_C1_MIP))
ax2.imshow(1 - cor_MIP_masked,'gray')
ax2.set_title('Coronal MIP - tumor: prediction ' + str(pred_C1_masked))
fig.tight_layout()
plt.show()
fig.savefig('...jpg', dpi=150)
